# Supplementary material for: Inhibition of ACE2–S Protein Interaction by a Short Functional Peptide with a Boomerang Structure
Source: Molecules. 2024 Jun 26;29(13):3022. doi: 10.3390/molecules29133022 (PMC11242946; doi:10.3390/molecules29133022)
Supplement: Supplementary file 1 [file molecules-29-03022-s001.zip]

Archive with 1 entries (1 files):
- molecules-3037367-supplementary.pdf
